# Supplementary material for: RamEx: an R package for high-throughput microbial ramanome analyses with accurate quality assessment
Source: Microbiome. 2026 Feb 10;14:89. doi: 10.1186/s40168-026-02339-3 (PMC12990539; doi:10.1186/s40168-026-02339-3)
Supplement: Supplementary file 3 — Supplementary Material 2. [file 40168_2026_2339_MOESM2_ESM.zip]

Archive with 19 entries (19 files):
- Figure S1.jpg
- Figure S10.jpg
- Figure S11.jpg
- Figure S12.jpg
- Figure S13.jpg
- Figure S14.jpg
- Figure S15.jpg
- Figure S16.jpg
- Figure S17.jpg
- Figure S2.jpg
- Figure S3.jpg
- Figure S4.jpg
- Figure S5.jpg
- Figure S6.jpg
- Figure S7.jpg
- Figure S8.jpg
- Figure S9.jpg
- Figure_S18.jpg
- Figure_S19.jpg
